# Supplementary material for: Distinguishing PEX2 and PEX16 gene variant severity for mild, severe and atypical peroxisome biogenesis disorders
Source: Dis Model Mech. 2025 Jul 28;18(7):dmm052258. doi: 10.1242/dmm.052258 (PMC12352285; doi:10.1242/dmm.052258)
Supplement: Table S1. — (A) Indicates the results of the Log-rank test survival curve comparison tests of both female and male Pex2 lifespan. (B) Indicates the results of the Log-rank test survival curve comparison tests of both female and male Pex16 lifespan. [* = p-value is less than 0.05. ** = p-value is less than 0.01. *** = p-value is less than 0.001. **** = p-value is less than 0.0001] [file dmm-18-052258-TableS1.xlsx]

## Sheet: Table S1
	A
	Female Pex2 Survival Curve Comparison - Long-rank Test p-value
		Pex2KZ /+	Pex2Df/+	Pex2KZ/ Pex2Df	Pex2KZ/ Pex21	Pex2KZ/ Pex22	Pex2KZ/ Pex2EPg
	Pex2KZ /+	-	-	-	-	-	-
	Pex2Df/+	0.0190 (*)	-	-	-	-	-
	Pex2KZ/ Pex2Df	<0.0001 (****)	<0.0001 (****)	-	-	-	-
	Pex2KZ/ Pex21	<0.0001 (****)	<0.0001 (****)	<0.0001 (****)	-	-	-
	Pex2KZ/ Pex22	<0.0001 (****)	<0.0001 (****)	0.0201 (*)	<0.0001 (****)	-	-
	Pex2KZ/ Pex2EPg	<0.0001 (****)	<0.0001 (****)	0.6007 (ns)	<0.0001 (****)	0.0064 (**)	-
	Male Pex2 Survival Curve Comparison - Long-rank Test p-value
		Pex2KZ /+	Pex2Df/+	Pex2KZ/ Pex2Df	Pex2KZ/ Pex21	Pex2KZ/ Pex22	Pex2KZ/ Pex2EPg
	Pex2KZ /+	-	-	-	-	-	-
	Pex2Df/+	0.0719 (ns)	-	-	-	-	-
	Pex2KZ/ Pex2Df	<0.0001 (****)	<0.0001 (****)	-	-	-	-
	Pex2KZ/ Pex21	<0.0001 (****)	<0.0001 (****)	<0.0001 (****)	-	-	-
	Pex2KZ/ Pex22	<0.0001 (****)	<0.0001 (****)	<0.0001 (****)	0.0099 (**)	-	-
	Pex2KZ/ Pex2EPg	<0.0001 (****)	<0.0001 (****)	<0.0001 (****)	0.0889 (ns)	0.6802 (ns)	-
	B
	Female Pex16 Survival Curve Comparison - Long-rank Test p-value
		Pex16KZ /+	Pex161/+	Pex16KZ/ Pex21
	Pex16KZ /+	-	-	-
	Pex161/+	0.9355 (ns)	-	-
	Pex16KZ/ Pex21	<0.0001 (****)	<0.0001 (****)	-
	Male Pex16 Survival Curve Comparison - Long-rank Test p-value
		Pex16KZ /+	Pex161/+	Pex16KZ/ Pex21
	Pex16KZ /+	-	-	-
	Pex161/+	<0.0001 (****)	-	-
	Pex16KZ/ Pex21	<0.0001 (****)	<0.0001 (****)	-
