# Supplementary material for: Distinguishing PEX2 and PEX16 gene variant severity for mild, severe and atypical peroxisome biogenesis disorders
Source: Dis Model Mech. 2025 Jul 28;18(7):dmm052258. doi: 10.1242/dmm.052258 (PMC12352285; doi:10.1242/dmm.052258)
Supplement: Table S2. — (A) Indicates the results of the Log-rank test tests of the PEX2 (male and female), female only PEX2, and male only PEX2 survival curves between all genotypes. (B) Indicates the results of the Log-rank test tests of the PEX16 (male and female), female only PEX16, and male only PEX16 survival curves between all genotypes. [* = p-value is less than 0.05. ** = p-value is less than 0.01. *** = p-value is less than 0.001. **** = p-value is less than 0.0001] [file dmm-18-052258-TableS2.xlsx]

## Sheet: Table S2
	A
	PEX2 Survival Curve Comparison - Long-rank Test p-value
		Pex22 /+	Pex2KZ/+	Pex2KZ/ Pex22	PEX2Ref ; Pex2KZ/ Pex22	PEX2E55K ; Pex2KZ/ Pex22	PEX2C247R ; Pex2KZ/ Pex22	PEX2W223* ; Pex2KZ/ Pex22	PEX2R119* ; Pex2KZ/ Pex22
	Pex22 /+	-	-	-	-	-	-	-	-
	Pex2KZ/+	<0.0001 (****)	-	-	-	-	-	-	-
	Pex2KZ/ Pex22	<0.0001 (****)	<0.0001 (****)	-	-	-	-	-	-
	PEX2Ref ; Pex2KZ/ Pex22	0.0742 (ns)	<0.0001 (****)	<0.0001 (****)	-	-	-	-	-
	PEX2E55K ; Pex2KZ/ Pex22	<0.0001 (****)	<0.0001 (****)	0.0079 (**)	<0.0001 (****)	-	-	-	-
	PEX2C247R ; Pex2KZ/ Pex22	<0.0001 (****)	<0.0001 (****)	<0.0001 (****)	<0.0001 (****)	0.0001 (***)	-	-	-
	PEX2W223* ; Pex2KZ/ Pex22	<0.0001 (****)	<0.0001 (****)	<0.0001 (****)	<0.0001 (****)	0.0015 (**)	0.1339 (ns)	-	-
	PEX2R119* ; Pex2KZ/ Pex22	<0.0001 (****)	<0.0001 (****)	<0.0001 (****)	<0.0001 (****)	0.0052 (**)	0.1680 (ns)	0.7518 (ns)	-
	Female PEX2 Survival Curve Comparison - Long-rank Test p-value
		Pex22 /+	Pex2KZ/+	Pex2KZ/ Pex22	PEX2Ref ; Pex2KZ/ Pex22	PEX2E55K ; Pex2KZ/ Pex22	PEX2C247R ; Pex2KZ/ Pex22	PEX2W223* ; Pex2KZ/ Pex22	PEX2R119* ; Pex2KZ/ Pex22
	Pex22 /+	-	-	-	-	-	-	-	-
	Pex2KZ/+	<0.0001 (****)	-	-	-	-	-	-	-
	Pex2KZ/ Pex22	<0.0001 (****)	<0.0001 (****)	-	-	-	-	-	-
	PEX2Ref ; Pex2KZ/ Pex22	0.1250 (ns)	<0.0001 (****)	0.0010 (**)	-	-	-	-	-
	PEX2E55K ; Pex2KZ/ Pex22	<0.0001 (****)	<0.0001 (****)	0.0011 (**)	<0.0001 (****)	-	-	-	-
	PEX2C247R ; Pex2KZ/ Pex22	<0.0001 (****)	<0.0001 (****)	<0.0001 (****)	<0.0001 (****)	<0.0001 (****)	-	-	-
	PEX2W223* ; Pex2KZ/ Pex22	<0.0001 (****)	<0.0001 (****)	<0.0001 (****)	<0.0001 (****)	0.0003 (***)	0.0598 (ns)	-	-
	PEX2R119* ; Pex2KZ/ Pex22	<0.0001 (****)	<0.0001 (****)	<0.0001 (****)	<0.0001 (****)	0.0012 (**)	0.2408 (ns)	0.8912 (ns)	-
	Male PEX2 Survival Curve Comparison - Long-rank Test p-value
		Pex22 /+	Pex2KZ/+	Pex2KZ/ Pex22	PEX2Ref ; Pex2KZ/ Pex22	PEX2E55K ; Pex2KZ/ Pex22	PEX2C247R ; Pex2KZ/ Pex22	PEX2W223* ; Pex2KZ/ Pex22	PEX2R119* ; Pex2KZ/ Pex22
	Pex22 /+	-	-	-	-	-	-	-	-
	Pex2KZ/+	<0.0001 (****)	-	-	-	-	-	-	-
	Pex2KZ/ Pex22	<0.0001 (****)	<0.0001 (****)	-	-	-	-	-	-
	PEX2Ref ; Pex2KZ/ Pex22	0.1161 (ns)	<0.0001 (****)	<0.0001 (****)	-	-	-	-	-
	PEX2E55K ; Pex2KZ/ Pex22	<0.0001 (****)	<0.0001 (****)	0.2107 (ns)	<0.0001 (****)	-	-	-	-
	PEX2C247R ; Pex2KZ/ Pex22	<0.0001 (****)	<0.0001 (****)	0.0003 (***)	<0.0001 (****)	0.2526 (ns)	-	-	-
	PEX2W223* ; Pex2KZ/ Pex22	<0.0001 (****)	<0.0001 (****)	0.0001 (***)	<0.0001 (****)	0.1275 (ns)	0.5296 (ns)	-	-
	PEX2R119* ; Pex2KZ/ Pex22	<0.0001 (****)	<0.0001 (****)	0.0583 (ns)	<0.0001 (****)	0.7423 (ns)	0.3926 (ns)	0.1425 (ns)	-
	B
	PEX16 Survival Curve Comparison - Long-rank Test p-value
		Pex161 /+	Pex16KZ/+	Pex16KZ/ Pex161	PEX16Ref ; Pex16KZ/ Pex161	PEX16F332del ; Pex16KZ/ Pex161	PEX16R176* ; Pex16KZ/ Pex161
	Pex161 /+	-	-	-	-	-	-
	Pex16KZ/+	0.0027 (**)	-	-	-	-	-
	Pex16KZ/ Pex161	<0.0001 (****)	<0.0001 (****)	-	-	-	-
	PEX16Ref ; Pex16KZ/ Pex161	<0.0001 (****)	<0.0001 (****)	<0.0001 (****)	-	-	-
	PEX16F332del ; Pex16KZ/ Pex161	<0.0001 (****)	<0.0001 (****)	<0.0001 (****)	0.5335 (ns)	-	-
	PEX16R176* ; Pex16KZ/ Pex161	<0.0001 (****)	<0.0001 (****)	0.3417 (ns)	<0.0001 (****)	<0.0001 (****)	-
	Female PEX16 Survival Curve Comparison - Long-rank Test p-value
		Pex161 /+	Pex16KZ/+	Pex16KZ/ Pex161	PEX16Ref ; Pex16KZ/ Pex161	PEX16F332del ; Pex16KZ/ Pex161	PEX16R176* ; Pex16KZ/ Pex161
	Pex161 /+	-	-	-	-	-	-
	Pex16KZ/+	0.9355 (ns)	-	-	-	-	-
	Pex16KZ/ Pex161	<0.0001 (****)	<0.0001 (****)	-	-	-	-
	PEX16Ref ; Pex16KZ/ Pex161	<0.0001 (****)	<0.0001 (****)	<0.0001 (****)	-	-	-
	PEX16F332del ; Pex16KZ/ Pex161	<0.0001 (****)	<0.0001 (****)	<0.0001 (****)	0.4480 (ns)	-	-
	PEX16R176* ; Pex16KZ/ Pex161	<0.0001 (****)	<0.0001 (****)	0.1195 (ns)	<0.0001 (****)	<0.0001 (****)	-
	Male PEX16 Survival Curve Comparison - Long-rank Test p-value
		Pex161 /+	Pex16KZ/+	Pex16KZ/ Pex161	PEX16Ref ; Pex16KZ/ Pex161	PEX16F332del ; Pex16KZ/ Pex161	PEX16R176* ; Pex16KZ/ Pex161
	Pex161 /+	-	-	-	-	-	-
	Pex16KZ/+	<0.0001 (****)	-	-	-	-	-
	Pex16KZ/ Pex161	<0.0001 (****)	<0.0001 (****)	-	-	-	-
	PEX16Ref ; Pex16KZ/ Pex161	<0.0001 (****)	<0.0001 (****)	<0.0001 (****)	-	-	-
	PEX16F332del ; Pex16KZ/ Pex161	<0.0001 (****)	<0.0001 (****)	<0.0001 (****)	0.1993 (ns)	-	-
	PEX16R176* ; Pex16KZ/ Pex161	<0.0001 (****)	<0.0001 (****)	0.0106 (*)	<0.0001 (****)	<0.0001 (****)	-
