# Supplementary material for: Distinguishing PEX2 and PEX16 gene variant severity for mild, severe and atypical peroxisome biogenesis disorders
Source: Dis Model Mech. 2025 Jul 28;18(7):dmm052258. doi: 10.1242/dmm.052258 (PMC12352285; doi:10.1242/dmm.052258)
Supplement: Table S3. [file dmm-18-052258-TableS3.xlsx]

## Sheet: Sheet1
Table S3
Observed/expected Mendelian ratio calculation of the F1 generation of human PEX2 and PEX16 crosses.
Pex2 Control Groups
Genotype	Pex22		Balancer:TM6B w+
	♂♂	♀♀	♂♂	♀♀	total	306	expected ratio	0.5
yw +	89	95	54	68	observerd	184	o/e	1.20261
					observed ratio	0.601307
Genotype	Pex2KZ		Balancer:TM3SbSer
	♂♂	♀♀	♂♂	♀♀	total	345	expected ratio	0.5
yw +	110	98	67	70	observerd	208	o/e	1.2058
					observed ratio	0.602899
Pex2 Null Group
Genotype	Pex22		Balancer:TM6B w+
	♂♂	♀♀	♂♂	♀♀	total	273	expected ratio	0.25
Pex2KZ	10	31	39	56	observerd	41	o/e	0.600733
Balancer: TM3SbSer	41	58	11	27	observed ratio	0.150183
PEX2 Reference & Variants
Genotype	UAS hPEX2Ref ; Pex22		Balancer: TM6BTb
	♂♂	♀♀	♂♂	♀♀	total	214	expected ratio	0.25
Pex2KZ	35	40	22	30	observerd	75	o/e	1.40187
Balancer: TM3SbSer	26	27	16	18	observed ratio	0.350467
Genotype	UAS hPEX2E55K ; Pex22		Balancer: TM6BTb
	♂♂	♀♀	♂♂	♀♀	total	135	expected ratio	0.25
Pex2KZ	26	24	38	47	observerd	50	o/e	1.48148
Balancer: TM3SbSer	40	55	26	28	observed ratio	0.37037
Genotype	UAS hPEX2C247R ; Pex22		Balancer: TM6BTb
	♂♂	♀♀	♂♂	♀♀	total	172	expected ratio	0.25
Pex2[KozakGAL4]	14	18	22	29	observerd	32	o/e	0.744186
Balancer: TM3SbSer	36	32	6	15	observed ratio	0.186047
Genotype	UAS hPEX2W223* ; Pex22		Balancer: TM6BTb
	♂♂	♀♀	♂♂	♀♀	total	365	expected ratio	0.25
Pex2KZ	44	35	52	75	observerd	79	o/e	0.865753
Balancer: TM3SbSer	49	56	23	31	observed ratio	0.216438
Genotype	UAS hPEX2R119* ; Pex22		Balancer: TM6BTb
	♂♂	♀♀	♂♂	♀♀	total	337	expected ratio	0.25
Pex2KZ	26	37	34	75	observerd	63	o/e	0.747774
Balancer: TM3SbSer	50	62	22	31	observed ratio	0.186944
Pex22 Rescue
Genotype	PBac{y[+mDint2] w[+mC] = 53M21}VK00037; Pex22		Balancer:TM6B w+
	♂♂	♀♀	♂♂	♀♀	total	136	expected ratio	0.25
Pex2KZ	20	32	6	14	observerd	52	o/e	1.52941
Balancer: TM3SbSer	16	20	16	12	observed ratio	0.382353
Pex16 Control Groups
Genotype	Pex161		Balancer:TM6B w+
	♂♂	♀♀	♂♂	♀♀	total	292	expected ratio	0.5
yw +	87	90	59	56	observerd	177	o/e	1.21233
					observed ratio	0.606164
Genotype	Pex16KZ		Balancer:TM3SbSer
	♂♂	♀♀	♂♂	♀♀	total	270	expected ratio	0.5
yw +	88	76	52	54	observerd	164	o/e	1.21481
					observed ratio	0.607407
Pex16 Null Group
Genotype	Pex161		Balancer:TM6B w+
	♂♂	♀♀	♂♂	♀♀	total	126	expected ratio	0.25
Pex16KZ	8	10	15	15	observerd	18	o/e	0.571429
Balancer: TM3SbSer	26	26	10	16	observed ratio	0.142857
PEX16 Reference & Variants
Genotype	UAS hPEX16Ref ; Pex161		Balancer: TM6BTb
	♂♂	♀♀	♂♂	♀♀	total	278	expected ratio	0.25
Pex16KZ	38	42	43	45	observerd	80	o/e	1.15108
Balancer: TM3SbSer	34	38	12	26	observed ratio	0.28777
Genotype	UAS hPEX16R176*; Pex161		Balancer: TM6BTb
	♂♂	♀♀	♂♂	♀♀	total	214	expected ratio	0.25
Pex16KZ	15	12	27	43	observerd	27	o/e	0.504673
Balancer: TM3SbSer	32	37	23	25	observed ratio	0.126168
Genotype	UAS hPEX16F332del; Pex161		Balancer: TM6BTb
	♂♂	♀♀	♂♂	♀♀	total	197	expected ratio	0.25
Pex16KZ	22	29	27	28	observerd	51	o/e	1.03553
Balancer: TM3SbSer	26	28	18	19	observed ratio	0.258883
